# Supplementary material for: YAP1 Knockdown Reduces IL-1β-Induced Human Chondrocyte Inflammation and Promotes Human MSC Chondrogenesis
Source: Pharmaceuticals (Basel). 2026 May 29;19(6):859. doi: 10.3390/ph19060859 (PMC13304492; doi:10.3390/ph19060859)
Supplement: Supplementary file 1 [file pharmaceuticals-19-00859-s001.zip]

Archive with 1 entries (1 files):
- pharmaceuticals-4298323-supplementary.pdf
